# Supplementary material for: Early steps of protein disaggregation by Hsp70 chaperone and class B J-domain proteins are shaped by Hsp110
Source: eLife. 2024 Oct 15;13:RP94795. doi: 10.7554/eLife.94795 (PMC11479587; doi:10.7554/eLife.94795)
Supplement: Figure 2—source data 3. [file elife-94795-fig2-data3.zip]

Archive with 190 entries (186 files):
- Figure 2B/
- Figure 2B/replicate I/
- Figure 2B/replicate I/Figure 2B panel 6 Luc agg SSS replicate  1 photo 1.jpg
- Figure 2B/replicate I/Figure 2B panel 6 Luc agg SSS replicate  1 photo 2.jpg
- Figure 2B/replicate I/Figure 2B panel 6 Luc agg SSS replicate  1 photo 3.jpg
- Figure 2B/replicate I/Figure 2B panel 6 Luc agg SSS replicate  1 photo 4.jpg
- Figure 2B/replicate I/Figure 2B panel 6 Luc agg SSS replicate  1 photo 5.jpg
- Figure 2B/replicate I/Figure 2B panel 6 Luc agg SSS replicate  1 photo 6.jpg
- Figure 2B/replicate I/Figure 2B panel 6 Luc agg SSS replicate  1 photo 7.jpg
- Figure 2B/replicate I/Figure 2B panel 6 Luc agg SSS replicate  1 photo 8.jpg
- Figure 2B/replicate I/Figure 2B panel 6 Luc agg SSS replicate  1 photo 9.jpg
- Figure 2B/replicate I/Figure 2B panel 6 Luc agg SSS replicate  1 photo 10.jpg
- Figure 2B/replicate I/Figure 2B panel 2 Luc agg YS replicate  1 photo 10.jpg
- Figure 2B/replicate I/Figure 2B panel 2 Luc agg YS replicate  1 photo 9.jpg
- Figure 2B/replicate I/Figure 2B panel 2 Luc agg YS replicate  1 photo 8.jpg
- Figure 2B/replicate I/Figure 2B panel 2 Luc agg YS replicate  1 photo 7.jpg
- Figure 2B/replicate I/Figure 2B panel 2 Luc agg YS replicate  1 photo 6.jpg
- Figure 2B/replicate I/Figure 2B panel 2 Luc agg YS replicate  1 photo 5.jpg
- Figure 2B/replicate I/Figure 2B panel 2 Luc agg YS replicate  1 photo 4.jpg
- Figure 2B/replicate I/Figure 2B panel 2 Luc agg YS replicate  1 photo 3.jpg
- Figure 2B/replicate I/Figure 2B panel 2 Luc agg YS replicate  1 photo 2.jpg
- Figure 2B/replicate I/Figure 2B panel 2 Luc agg YS replicate  1 photo 1.jpg
- Figure 2B/replicate I/Figure 2B panel 3 Luc agg YSS replicate 1 photo 10.jpg
- Figure 2B/replicate I/Figure 2B panel 3 Luc agg YSS replicate 1 photo 9.jpg
- Figure 2B/replicate I/Figure 2B panel 3 Luc agg YSS replicate 1 photo 8.jpg
- Figure 2B/replicate I/Figure 2B panel 3 Luc agg YSS replicate 1 photo 7.jpg
- Figure 2B/replicate I/Figure 2B panel 3 Luc agg YSS replicate 1 photo 6.jpg
- Figure 2B/replicate I/Figure 2B panel 3 Luc agg YSS replicate 1 photo 5.jpg
- Figure 2B/replicate I/Figure 2B panel 3 Luc agg YSS replicate 1 photo 4.jpg
- Figure 2B/replicate I/Figure 2B panel 3 Luc agg YSS replicate 1 photo 3.jpg
- Figure 2B/replicate I/Figure 2B panel 3 Luc agg YSS replicate 1 photo 2.jpg
- Figure 2B/replicate I/Figure 2B panel 3 Luc agg YSS replicate 1 photo 1.jpg
- Figure 2B/replicate I/Figure 2B panel 1 Luc agg replicate 1 photo 1.jpg
- Figure 2B/replicate I/Figure 2B panel 1 Luc agg replicate 1 photo 2.jpg
- Figure 2B/replicate I/Figure 2B panel 1 Luc agg replicate 1 photo 3.jpg
- Figure 2B/replicate I/Figure 2B panel 1 Luc agg replicate 1 photo 4.jpg
- Figure 2B/replicate I/Figure 2B panel 1 Luc agg replicate 1 photo 5.jpg
- Figure 2B/replicate I/Figure 2B panel 1 Luc agg replicate 1 photo 6.jpg
- Figure 2B/replicate I/Figure 2B panel 1 Luc agg replicate 1 photo 7.jpg
- Figure 2B/replicate I/Figure 2B panel 1 Luc agg replicate 1 photo 8.jpg
- Figure 2B/replicate I/Figure 2B panel 1 Luc agg replicate 1 photo 9.jpg
- Figure 2B/replicate I/Figure 2B panel 1 Luc agg replicate 1 photo 10.jpg
- Figure 2B/replicate I/Figure 2B panel 4 Luc agg replicate 1 photo 1.jpg
- Figure 2B/replicate I/Figure 2B panel 4 Luc agg replicate 1 photo 2.jpg
- Figure 2B/replicate I/Figure 2B panel 4 Luc agg replicate 1 photo 3.jpg
- Figure 2B/replicate I/Figure 2B panel 4 Luc agg replicate 1 photo 4.jpg
- Figure 2B/replicate I/Figure 2B panel 4 Luc agg replicate 1 photo 5.jpg
- Figure 2B/replicate I/Figure 2B panel 4 Luc agg replicate 1 photo 6.jpg
- Figure 2B/replicate I/Figure 2B panel 4 Luc agg replicate 1 photo 7.jpg
- Figure 2B/replicate I/Figure 2B panel 4 Luc agg replicate 1 photo 8.jpg
- Figure 2B/replicate I/Figure 2B panel 4 Luc agg replicate 1 photo 9.jpg
- Figure 2B/replicate I/Figure 2B panel 4 Luc agg replicate 1 photo 10.jpg
- Figure 2B/replicate I/Figure 2B panel 5 Luc agg replicate 1 photo 1.jpg
- Figure 2B/replicate I/Figure 2B panel 5 Luc agg replicate 1 photo 2.jpg
- Figure 2B/replicate I/Figure 2B panel 5 Luc agg replicate 1 photo 3.jpg
- Figure 2B/replicate I/Figure 2B panel 5 Luc agg replicate 1 photo 4.jpg
- Figure 2B/replicate I/Figure 2B panel 5 Luc agg replicate 1 photo 5.jpg
- Figure 2B/replicate I/Figure 2B panel 5 Luc agg replicate 1 photo 6.jpg
- Figure 2B/replicate I/Figure 2B panel 5 Luc agg replicate 1 photo 7.jpg
- Figure 2B/replicate I/Figure 2B panel 5 Luc agg replicate 1 photo 8.jpg
- Figure 2B/replicate I/Figure 2B panel 5 Luc agg replicate 1 photo 9.jpg
- Figure 2B/replicate I/Figure 2B panel 5 Luc agg replicate 1 photo 10.jpg
- Figure 2B/replicate II/
- Figure 2B/replicate II/Figure 2B panel 1 Luc agg replicate 2 photo 1.jpg
- Figure 2B/replicate II/Figure 2B panel 1 Luc agg replicate 2 photo 2.jpg
- Figure 2B/replicate II/Figure 2B panel 1 Luc agg replicate 2 photo 3.jpg
- Figure 2B/replicate II/Figure 2B panel 1 Luc agg replicate 2 photo 4.jpg
- Figure 2B/replicate II/Figure 2B panel 1 Luc agg replicate 2 photo 5.jpg
- Figure 2B/replicate II/Figure 2B panel 1 Luc agg replicate 2 photo 6.jpg
- Figure 2B/replicate II/Figure 2B panel 1 Luc agg replicate 2 photo 7.jpg
- Figure 2B/replicate II/Figure 2B panel 1 Luc agg replicate 2 photo 8.jpg
- Figure 2B/replicate II/Figure 2B panel 1 Luc agg replicate 2 photo 9.jpg
- Figure 2B/replicate II/Figure 2B panel 1 Luc agg replicate 2 photo 10.jpg
- Figure 2B/replicate II/Figure 2B panel 4 Luc agg SSS replicate  2 photo 10.jpg
- Figure 2B/replicate II/Figure 2B panel 4 Luc agg SSS replicate  2 photo 9.jpg
- Figure 2B/replicate II/Figure 2B panel 4 Luc agg SSS replicate  2 photo 8.jpg
- Figure 2B/replicate II/Figure 2B panel 4 Luc agg SSS replicate  2 photo 7.jpg
- Figure 2B/replicate II/Figure 2B panel 4 Luc agg SSS replicate  2 photo 6.jpg
- Figure 2B/replicate II/Figure 2B panel 4 Luc agg SSS replicate  2 photo 5.jpg
- Figure 2B/replicate II/Figure 2B panel 4 Luc agg SSS replicate  2 photo 4.jpg
- Figure 2B/replicate II/Figure 2B panel 4 Luc agg SSS replicate  2 photo 3.jpg
- Figure 2B/replicate II/Figure 2B panel 4 Luc agg SSS replicate  2 photo 2.jpg
- Figure 2B/replicate II/Figure 2B panel 4 Luc agg SSS replicate  2 photo 1.jpg
- Figure 2B/replicate II/Figure 2B panel 3 Luc agg YSS replicate  2 photo 1.jpg
- Figure 2B/replicate II/Figure 2B panel 3 Luc agg YSS replicate  2 photo 2.jpg
- Figure 2B/replicate II/Figure 2B panel 3 Luc agg YSS replicate  2 photo 3.jpg
- Figure 2B/replicate II/Figure 2B panel 3 Luc agg YSS replicate  2 photo 4.jpg
- Figure 2B/replicate II/Figure 2B panel 3 Luc agg YSS replicate  2 photo 5.jpg
- Figure 2B/replicate II/Figure 2B panel 3 Luc agg YSS replicate  2 photo 6.jpg
- Figure 2B/replicate II/Figure 2B panel 3 Luc agg YSS replicate  2 photo 7.jpg
- Figure 2B/replicate II/Figure 2B panel 3 Luc agg YSS replicate  2 photo 8.jpg
- Figure 2B/replicate II/Figure 2B panel 3 Luc agg YSS replicate  2 photo 9.jpg
- Figure 2B/replicate II/Figure 2B panel 3 Luc agg YSS replicate  2 photo 10.jpg
- Figure 2B/replicate II/Figure 2B panel 2 Luc agg YS replicate  2 photo 1.jpg
- Figure 2B/replicate II/Figure 2B panel 2 Luc agg YS replicate  2 photo 2.jpg
- Figure 2B/replicate II/Figure 2B panel 2 Luc agg YS replicate  2 photo 3.jpg
- Figure 2B/replicate II/Figure 2B panel 2 Luc agg YS replicate  2 photo 4.jpg
- Figure 2B/replicate II/Figure 2B panel 2 Luc agg YS replicate  2 photo 5.jpg
- Figure 2B/replicate II/Figure 2B panel 2 Luc agg YS replicate  2 photo 6.jpg
- Figure 2B/replicate II/Figure 2B panel 2 Luc agg YS replicate  2 photo 7.jpg
- Figure 2B/replicate II/Figure 2B panel 2 Luc agg YS replicate  2 photo 8.jpg
- Figure 2B/replicate II/Figure 2B panel 2 Luc agg YS replicate  2 photo 9.jpg
- Figure 2B/replicate II/Figure 2B panel 2 Luc agg YS replicate  2 photo 10.jpg
- Figure 2B/replicate II/Figure 2B panel 6 Luc agg SSS replicate  2 photo 1.jpg
- Figure 2B/replicate II/Figure 2B panel 6 Luc agg SSS replicate  2 photo 2.jpg
- Figure 2B/replicate II/Figure 2B panel 6 Luc agg SSS replicate  2 photo 3.jpg
- Figure 2B/replicate II/Figure 2B panel 6 Luc agg SSS replicate  2 photo 4.jpg
- Figure 2B/replicate II/Figure 2B panel 6 Luc agg SSS replicate  2 photo 5.jpg
- Figure 2B/replicate II/Figure 2B panel 6 Luc agg SSS replicate  2 photo 6.jpg
- Figure 2B/replicate II/Figure 2B panel 6 Luc agg SSS replicate  2 photo 7.jpg
- Figure 2B/replicate II/Figure 2B panel 6 Luc agg SSS replicate  2 photo 8.jpg
- Figure 2B/replicate II/Figure 2B panel 6 Luc agg SSS replicate  2 photo 9.jpg
- Figure 2B/replicate II/Figure 2B panel 6 Luc agg SSS replicate  2 photo 10.jpg
- Figure 2B/replicate II/Figure 2B panel 5 Luc agg SSS replicate  2 photo 1.jpg
- Figure 2B/replicate II/Figure 2B panel 5 Luc agg SSS replicate  2 photo 2.jpg
- Figure 2B/replicate II/Figure 2B panel 5 Luc agg SSS replicate  2 photo 3.jpg
- Figure 2B/replicate II/Figure 2B panel 5 Luc agg SSS replicate  2 photo 4.jpg
- Figure 2B/replicate II/Figure 2B panel 5 Luc agg SSS replicate  2 photo 5.jpg
- Figure 2B/replicate II/Figure 2B panel 5 Luc agg SSS replicate  2 photo 6.jpg
- Figure 2B/replicate II/Figure 2B panel 5 Luc agg SSS replicate  2 photo 7.jpg
- Figure 2B/replicate II/Figure 2B panel 5 Luc agg SSS replicate  2 photo 8.jpg
- Figure 2B/replicate II/Figure 2B panel 5 Luc agg SSS replicate  2 photo 9.jpg
- Figure 2B/replicate II/Figure 2B panel 5 Luc agg SSS replicate  2 photo 10.jpg
- Figure 2B/replicate III/
- Figure 2B/replicate III/Figure 2B panel 2 Luc agg YS replicate  3 photo 10.jpg
- Figure 2B/replicate III/Figure 2B panel 2 Luc agg YS replicate  3 photo 9.jpg
- Figure 2B/replicate III/Figure 2B panel 2 Luc agg YS replicate  3 photo 8.jpg
- Figure 2B/replicate III/Figure 2B panel 2 Luc agg YS replicate  3 photo 7.jpg
- Figure 2B/replicate III/Figure 2B panel 2 Luc agg YS replicate  3 photo 6.jpg
- Figure 2B/replicate III/Figure 2B panel 2 Luc agg YS replicate  3 photo 5.jpg
- Figure 2B/replicate III/Figure 2B panel 2 Luc agg YS replicate  3 photo 4.jpg
- Figure 2B/replicate III/Figure 2B panel 2 Luc agg YS replicate  3 photo 3.jpg
- Figure 2B/replicate III/Figure 2B panel 2 Luc agg YS replicate  3 photo 2.jpg
- Figure 2B/replicate III/Figure 2B panel 2 Luc agg YS replicate  3 photo 1.jpg
- Figure 2B/replicate III/Figure 2B panel 3 Luc agg YSS replicate  3 photo 10.jpg
- Figure 2B/replicate III/Figure 2B panel 3 Luc agg YSS replicate  3 photo 9.jpg
- Figure 2B/replicate III/Figure 2B panel 3 Luc agg YSS replicate  3 photo 8.jpg
- Figure 2B/replicate III/Figure 2B panel 3 Luc agg YSS replicate  3 photo 7.jpg
- Figure 2B/replicate III/Figure 2B panel 3 Luc agg YSS replicate  3 photo 6.jpg
- Figure 2B/replicate III/Figure 2B panel 3 Luc agg YSS replicate  3 photo 5.jpg
- Figure 2B/replicate III/Figure 2B panel 3 Luc agg YSS replicate  3 photo 4.jpg
- Figure 2B/replicate III/Figure 2B panel 3 Luc agg YSS replicate  3 photo 3.jpg
- Figure 2B/replicate III/Figure 2B panel 3 Luc agg YSS replicate  3 photo 2.jpg
- Figure 2B/replicate III/Figure 2B panel 3 Luc agg YSS replicate  3 photo 1.jpg
- Figure 2B/replicate III/Figure 2B panel 1 Luc agg replicate 3 photo 1.jpg
- Figure 2B/replicate III/Figure 2B panel 1 Luc agg replicate 3 photo 2.jpg
- Figure 2B/replicate III/Figure 2B panel 1 Luc agg replicate 3 photo 3.jpg
- Figure 2B/replicate III/Figure 2B panel 1 Luc agg replicate 3 photo 4.jpg
- Figure 2B/replicate III/Figure 2B panel 1 Luc agg replicate 3 photo 5.jpg
- Figure 2B/replicate III/Figure 2B panel 1 Luc agg replicate 3 photo 6.jpg
- Figure 2B/replicate III/Figure 2B panel 1 Luc agg replicate 3 photo 7.jpg
- Figure 2B/replicate III/Figure 2B panel 1 Luc agg replicate 3 photo 8.jpg
- Figure 2B/replicate III/Figure 2B panel 1 Luc agg replicate 3 photo 9.jpg
- Figure 2B/replicate III/Figure 2B panel 1 Luc agg replicate 3 photo 10.jpg
- Figure 2B/replicate III/Figure 2B panel 4 Luc agg replicate 3 photo 1.jpg
- Figure 2B/replicate III/Figure 2B panel 4 Luc agg replicate 3 photo 2.jpg
- Figure 2B/replicate III/Figure 2B panel 4 Luc agg replicate 3 photo 3.jpg
- Figure 2B/replicate III/Figure 2B panel 4 Luc agg replicate 3 photo 4.jpg
- Figure 2B/replicate III/Figure 2B panel 4 Luc agg replicate 3 photo 5.jpg
- Figure 2B/replicate III/Figure 2B panel 4 Luc agg replicate 3 photo 6.jpg
- Figure 2B/replicate III/Figure 2B panel 4 Luc agg replicate 3 photo 7.jpg
- Figure 2B/replicate III/Figure 2B panel 4 Luc agg replicate 3 photo 8.jpg
- Figure 2B/replicate III/Figure 2B panel 4 Luc agg replicate 3 photo 9.jpg
- Figure 2B/replicate III/Figure 2B panel 4 Luc agg replicate 3 photo 10.jpg
- Figure 2B/replicate III/Figure 2B panel 6 Luc agg replicate 3 photo 1.jpg
- Figure 2B/replicate III/Figure 2B panel 6 Luc agg replicate 3 photo 2.jpg
- Figure 2B/replicate III/Figure 2B panel 6 Luc agg replicate 3 photo 3.jpg
- Figure 2B/replicate III/Figure 2B panel 6 Luc agg replicate 3 photo 4.jpg
- Figure 2B/replicate III/Figure 2B panel 6 Luc agg replicate 3 photo 5.jpg
- Figure 2B/replicate III/Figure 2B panel 6 Luc agg replicate 3 photo 6.jpg
- Figure 2B/replicate III/Figure 2B panel 6 Luc agg replicate 3 photo 7.jpg
- Figure 2B/replicate III/Figure 2B panel 6 Luc agg replicate 3 photo 8.jpg
- Figure 2B/replicate III/Figure 2B panel 6 Luc agg replicate 3 photo 9.jpg
- Figure 2B/replicate III/Figure 2B panel 6 Luc agg replicate 3 photo 10.jpg
- Figure 2B/replicate III/Figure 2B panel 5 Luc agg replicate 3 photo 1.jpg
- Figure 2B/replicate III/Figure 2B panel 5 Luc agg replicate 3 photo 2.jpg
- Figure 2B/replicate III/Figure 2B panel 5 Luc agg replicate 3 photo 3.jpg
- Figure 2B/replicate III/Figure 2B panel 5 Luc agg replicate 3 photo 4.jpg
- Figure 2B/replicate III/Figure 2B panel 5 Luc agg replicate 3 photo 5.jpg
- Figure 2B/replicate III/Figure 2B panel 5 Luc agg replicate 3 photo 6.jpg
- Figure 2B/replicate III/Figure 2B panel 5 Luc agg replicate 3 photo 7.jpg
- Figure 2B/replicate III/Figure 2B panel 5 Luc agg replicate 3 photo 8.jpg
- Figure 2B/replicate III/Figure 2B panel 5 Luc agg replicate 3 photo 9.jpg
- Figure 2B/replicate III/Figure 2B panel 5 Luc agg replicate 3 photo 10.jpg
- Figure 2B/Figure 2B panel 4 Luc agg SSS no ATP.jpg
- Figure 2B/Figure 2B panel 1 Luc agg.jpg
- Figure 2B/Figure 2B panel 2 Luc agg YS.jpg
- Figure 2B/Figure 2B panel 3 Luc agg YSS.jpg
- Figure 2B/Figure 2B panel 5 Luc agg SS.jpg
- Figure 2B/Figure 2B panel 6 Luc agg SSS.jpg
